# Supplementary material for: Biodegradation Potential of Bacillus sp. PAH-2 on PAHs for Oil-Contaminated Seawater
Source: Molecules. 2022 Jan 21;27(3):687. doi: 10.3390/molecules27030687 (PMC8839208; doi:10.3390/molecules27030687)
Supplement: Supplementary file 1 [file molecules-27-00687-s001.zip]

Archive with 1 entries (1 files):
- molecules-1533065-supplementary.pdf
